# Supplementary material for: An orchestra of machine learning methods reveals landmarks in single-cell data exemplified with aging fibroblasts
Source: PLoS One. 2024 Apr 17;19(4):e0302045. doi: 10.1371/journal.pone.0302045 (PMC11023401; doi:10.1371/journal.pone.0302045)
Supplement: S1 Data — (ZIP) [file pone.0302045.s001.zip]

Archive with 2 entries (1 files):
- Sup_Data/
- Sup_Data/mutual_information0.csv
