# Supplementary material for: An orchestra of machine learning methods reveals landmarks in single-cell data exemplified with aging fibroblasts
Source: PLoS One. 2024 Apr 17;19(4):e0302045. doi: 10.1371/journal.pone.0302045 (PMC11023401; doi:10.1371/journal.pone.0302045)
Supplement: S1 Data — (ZIP) [file pone.0302045.s001.zip › Sup_Data/mutual_information0.csv]

	index feature	mutual information	feature name
0	-1	0.669307031509478	Label 0
1	24	0.06928428007644437	SDF4
2	26	0.003453609017616533	FAM132A
3	41	0.04922886652445193	ANKRD65
4	49	0.09082999326683663	C1orf233
5	53	0.05420459664941035	CDK11B
6	62	0.030074334878382642	CALML6
7	108	0.4615290861000691	RNF207
8	129	0.10027280925370707	RP11-338N10.2
9	137	0.04868288664036006	RP11-431K24.1
10	138	0.2389298197825687	SLC45A1
11	144	0.13270164165060305	CA6
12	157	0.07096728251421125	NMNAT1
13	173	0.05427748855795021	RP4-635E18.8
14	176	0.051155948225530115	RP4-635E18.7
15	228	0.04281078153348243	C1orf64
16	235	0.07827138174267348	RP11-276H7.3
17	265	0.03618922609099556	RP1-43E13.2
18	266	0.1031961343579241	EMC1
19	273	0.07005012902863031	NBL1
20	274	0.07377567980415681	TMCO4
21	275	0.07352989979378968	OTUD3
22	295	0.05874197242228337	EIF4G3
23	309	0.20543531244915886	WNT4
24	320	0.041185063529681244	HNRNPR
25	322	0.04960105578509327	C1orf213
26	330	0.02748533535664674	RPL11
27	332	0.600187723661306	RP5-886K2.3
28	335	0.02862749162175672	GALE
29	353	0.15682147548472972	RUNX3
30	358	0.06891347228407711	RP3-465N24.6
31	359	0.05160947543903424	RHD
32	362	0.12163119059730376	TMEM57
33	376	0.03063831716029359	EXTL1
34	383	0.07892940233685192	CNKSR1
35	387	0.20736710986367274	CD52
36	394	0.04673988791624768	RP5-968P14.2
37	400	0.5930626034821099	GPATCH3
38	403	0.07150041750265984	TRNP1
39	415	0.029608305187180942	AHDC1
40	422	0.046690353860780215	THEMIS2
41	431	0.06266935039886828	ATPIF1
42	433	0.09612931855521865	SESN2
43	446	0.05805569815157705	TMEM200B
44	449	0.046907860727577855	MECR
45	476	0.07328440336764946	RP4-534N18.2
46	479	0.049314311377314526	TMEM39B
47	482	0.03442635759860429	CCDC28B
48	488	0.044590226749263155	LCK
49	499	0.032525821589431445	RP11-114B7.6
50	510	0.05420459664941035	TRIM62
51	521	0.06693021014433595	DLGAP3
52	528	0.13453674701985308	ZMYM4-AS1
53	535	0.05338165905828071	CLSPN
54	545	0.036092349985778455	THRAP3
55	546	0.06224308984311207	SH3D21
56	558	0.06322415148259103	SNIP1
57	559	0.11835174871669175	DNALI1
58	578	0.0469806069610617	MYCBP
59	583	0.15349630088621563	KIAA0754
60	584	0.0803167133233017	RP11-69E11.4
61	595	0.04245393117286777	RLF
62	634	0.10182107918544098	FAM183A
63	637	0.04843628598718856	TMEM125
64	658	0.1336686933579705	CCDC24
65	670	0.6307975209458635	PLK3
66	686	0.17700449398021412	NASP
67	702	0.17664474052922838	FAAH
68	721	0.07422261035837872	FOXD2-AS1
69	736	0.06020695047253246	TTC39A
70	749	0.06340252552767267	CC2D1B
71	762	0.05627720215121441	RP11-334A14.5
72	770	0.043910561404661375	RP5-1024G6.8
73	778	0.0314560464882682	RP4-758J24.5
74	781	0.15871564962057283	AL161915.1
75	805	0.4049342611649329	JUN
76	807	0.21047865158201703	RP4-794H19.1
77	843	0.049163737526911666	RP4-535B20.4
78	859	0.23395726873832437	GNG12
79	860	0.1395735114723719	GNG12-AS1
80	861	0.08937372116060031	DIRAS3
81	868	0.13043924773072596	HHLA3
82	890	0.054237734404376195	ST6GALNAC5
83	900	0.03774135388456483	GIPC2
84	918	0.10977939005776681	SSX2IP
85	926	0.04957649475478905	RP11-131L23.1
86	927	0.08913370127297505	DDAH1
87	932	0.09711751644546594	COL24A1
88	940	0.030665045823846084	HS2ST1
89	941	0.0522692455061956	RP4-604K5.3
90	977	0.5034055273154585	MTF2
91	982	0.08564427575690164	BCAR3
92	995	0.023298232868274232	ALG14
93	1049	0.10303388835601421	AKNAD1
94	1055	0.038463194823764174	RP5-1065J22.8
95	1056	0.04180366707371418	TMEM167B
96	1062	0.054237734404376195	PSRC1
97	1072	0.08385528745822124	AMPD2
98	1081	0.05338165905828071	AHCYL1
99	1083	0.041163976756832595	RP4-773N10.4
100	1094	0.11494273569784645	RP11-284N8.3
101	1111	0.03530957538712655	ADORA3
102	1114	0.03885652138767855	FAM212B
103	1126	0.10697811636799742	RP11-426L16.3
104	1129	0.05430519854794133	FAM19A3
105	1134	0.03988945511388887	RP11-389O22.1
106	1153	0.06434820607680837	NRAS
107	1156	0.07981133300719785	TSPAN2
108	1168	0.10926245120421625	RP5-1086K13.1
109	1238	0.12552566944329446	ITGA10
110	1300	0.04763528066185096	CA14
111	1306	0.03761356463250695	RPRD2
112	1315	0.16448141268057534	GOLPH3L
113	1331	0.03815934632869166	GABPB2
114	1340	0.036699896919048056	ZNF687
115	1364	0.5459252116848836	FLG-AS1
116	1403	0.14470521526584448	S100A4
117	1405	0.08023701388793766	S100A2
118	1407	0.34436280624805016	S100A14
119	1408	0.2631294300032334	S100A13
120	1409	0.4790037772821951	S100A1
121	1410	0.02189687529032948	RP1-178F15.4
122	1415	0.07013345960479032	INTS3
123	1426	0.05166931530181092	RAB13
124	1429	0.5862273367548543	TPM3
125	1431	0.03619981332228793	UBAP2L
126	1432	0.025838492055197438	HAX1
127	1452	0.07806913554515094	ZBTB7B
128	1460	0.042017259149219874	SLC50A1
129	1461	0.0439905025371295	DPM3
130	1479	0.039576010942228027	MSTO1
131	1490	0.06407997643904256	LAMTOR2
132	1495	0.16648561098034925	SLC25A44
133	1504	0.06717709850449606	RHBG
134	1521	0.032603627728326506	RRNAD1
135	1525	0.06246874657817636	SH2D2A
136	1561	0.19495584745819838	SLAMF9
137	1591	0.046907860727577855	ARHGAP30
138	1594	0.04741686670777528	PFDN2
139	1596	0.2724870269257055	DEDD
140	1599	0.04005031455104751	USP21
141	1629	0.04103593272393527	HSD17B7
142	1643	0.08675200120750678	RP11-466F5.10
143	1646	0.03304959198178156	RP11-525G13.2
144	1665	0.04517364984622597	GPR161
145	1698	0.07339240799498202	VAMP4
146	1711	0.03584071917261394	KLHL20
147	1723	0.03506302434260637	TNN
148	1747	0.10232162029687421	TOR1AIP1
149	1767	0.009463360832213275	RNASEL
150	1781	0.08999564095615856	COLGALT2
151	1786	0.05668918306407089	FAM129A
152	1792	0.05763636168460012	HMCN1
153	1796	0.037219538472218365	RP11-295K2.3
154	1843	0.06982318354133497	LAD1
155	1845	0.06012059978026717	RP11-134G8.8
156	1848	0.04010142751404534	RP11-134G8.7
157	1859	0.037219538472218365	ELF3
158	1870	0.04005031455104751	RP11-480I12.7
159	1875	0.005932417602213216	TMEM183A
160	1883	0.05565942867291416	PRELP
161	1886	0.0536053174244882	ZC3H11A
162	1888	0.036813162449699725	SNRPE
163	1890	0.095838688578352	ETNK2
164	1912	0.0851368789167771	RAB7L1
165	1941	0.2233165225577093	CR1L
166	1949	0.3996898631031556	LAMB3
167	1951	0.03442635759860429	G0S2
168	1953	0.022783228345898448	TRAF3IP3
169	1957	0.16236607077172968	SERTAD4-AS1
170	1975	0.05700731903809161	RP11-61J19.4
171	1978	0.035228242688628265	RP11-338C15.3
172	2043	0.11362019381585763	NVL
173	2047	0.0433042852970801	RP11-100E13.1
174	2053	0.05491194831800009	SRP9
175	2055	0.10365923877010133	RP11-285F7.2
176	2064	0.3652952489955371	ACBD3
177	2084	0.06862063842374748	MRPL55
178	2085	0.03212320514560391	GUK1
179	2087	0.08357487566767793	IBA57
180	2101	0.04394438841928847	CCSAP
181	2125	0.07459594358168199	TSNAX
182	2141	0.12503248495207214	RP4-781K5.4
183	2150	0.08826936062666002	ARID4B
184	2152	0.036305148300409304	TBCE
185	2196	0.05607877904486019	DESI2
186	2199	0.021193453699275715	HNRNPU
187	2201	0.1094902364837268	RP11-156E8.1
188	2234	0.03463204146573559	FAM150B
189	2235	0.018507877860607973	TMEM18
190	2254	0.5290072953550168	AC010907.2
191	2280	0.04005031455104751	RP11-214N9.1
192	2281	0.06599071246480145	YWHAQ
193	2283	0.1412905057275993	RP11-521D12.5
194	2288	0.04095110759549673	KLF11
195	2302	0.04055362235664224	PQLC3
196	2334	0.259483895971909	SDC1
197	2336	0.07025523267142272	RHOB
198	2337	0.03385210721420831	HS1BP3
199	2350	0.1533695936462544	TP53I3
200	2359	0.046473056173664526	ADCY3
201	2376	0.15969789773116716	HADHA
202	2378	0.04394779269068313	GPR113
203	2394	0.10445573347339042	KHK
204	2431	0.04947606122698955	PLB1
205	2435	0.18656746050914738	TRMT61B
206	2438	0.06642661570640923	CLIP4
207	2443	0.05468697719470205	AC109642.1
208	2452	0.032011355317104445	SPAST
209	2480	0.05668918306407089	PRKD3
210	2495	0.09160831977409077	DHX57
211	2514	0.08905949026879939	MTA3
212	2523	0.32711226472981136	PLEKHH2
213	2554	0.4605424235929279	BCYRN1
214	2582	0.3505994822322821	AC012358.7
215	2585	0.6201182543161804	CCDC88A
216	2612	0.0521081431489611	COMMD1
217	2628	0.08179312552559878	LINC00309
218	2635	0.055627245260500495	AC007365.3
219	2636	0.05241424551921108	AC007880.1
220	2642	0.12617677897296115	SPRED2
221	2652	0.03701303472326452	RP11-474G23.1
222	2656	0.03628472141362089	RP11-474G23.3
223	2676	0.17114798730365352	C2orf42
224	2681	0.1359754632974018	AC022201.5
225	2714	0.04545962907289506	ACTG2
226	2725	0.052227630543946385	RP11-287D1.3
227	2726	0.028315357067298628	SLC4A5
228	2753	0.027738693030005594	RP11-355F16.1
229	2763	0.31222271060514717	TCF7L1
230	2769	0.049011190579843086	MAT2A
231	2771	0.04250742457467311	VAMP8
232	2773	0.12646449881610522	RNF181
233	2775	0.06223591210292498	USP39
234	2793	0.028315357067298628	RNF103
235	2849	0.14536929518627498	LINC01125
236	2871	0.1794675682290916	RP11-527J8.1
237	2881	0.5059887494942166	RP11-299H21.1
238	2889	0.03628472141362089	IL1RL2
239	2909	0.13731710248008847	NCK2
240	2931	0.07121337581661492	LIMS3
241	2972	0.09292346855131992	PAX8
242	2978	0.06434820607680837	RP11-395L14.4
243	2986	0.16799693357155152	DPP10
244	2990	0.10347208039490927	CCDC93
245	2999	0.13669226293300257	PCDP1
246	3017	0.0504920580518327	GYPC
247	3033	0.04458649904549758	RP5-935K16.1
248	3047	0.13496114219077465	IMP4
249	3056	0.04280746405753131	RP11-109E12.1
250	3059	0.05401346219925186	C2orf27A
251	3077	0.08225204249586794	DARS
252	3106	0.04684823683779837	RND3
253	3108	0.24507233407918172	NMI
254	3114	0.06364411769499098	STAM2
255	3118	0.06740252853854134	RPRM
256	3119	0.049314311377314526	GALNT13
257	3123	0.040139148657740334	GALNT5
258	3136	0.05427748855795021	WDSUB1
259	3142	0.04287344555288526	LY75
260	3159	0.04373255588838891	SCN3A
261	3173	0.04160713207233563	NOSTRIN
262	3182	0.05882941838219169	PHOSPHO2
263	3186	0.025838492055197438	UBR3
264	3209	0.0705325306556373	AC078883.3
265	3235	0.11035880040672427	HOXD11
266	3253	0.10822368475552649	AC079305.10
267	3254	0.08693398243171258	RP11-337N6.1
268	3279	0.04611035090342035	ITGA4
269	3283	0.057638926862204586	PDE1A
270	3288	0.03465843441848759	NUP35
271	3297	0.07279425951567535	FAM171B
272	3298	0.04271858299715658	AC007319.1
273	3305	0.015881841410506532	WDR75
274	3319	0.04244498810941604	RP11-647K16.1
275	3324	0.042666186138668405	AC005540.3
276	3327	0.0710159590361116	STAT4
277	3349	0.054237734404376195	HSPD1
278	3350	0.043730797836391826	HSPE1
279	3351	0.06105200676952493	HSPE1-MOB4
280	3352	0.14594535020769744	MOB4
281	3354	0.03732416742965834	AC011997.1
282	3366	0.045243095343189606	SGOL2
283	3370	0.10651056203208474	CLK1
284	3372	0.04734269886653143	NIF3L1
285	3396	0.19052123767775683	NOP58
286	3398	0.03083369706520833	BMPR2
287	3405	0.3373416714060483	ABI2
288	3418	0.315986298567596	ZDBF2
289	3465	0.046344528467086386	SMARCAL1
290	3468	0.5462015145130481	IGFBP5
291	3478	0.3067473710336946	AAMP
292	3480	0.04873020450062251	TMBIM1
293	3482	0.02452681798234965	SLC11A1
294	3517	0.08026699322926277	PTPRN
295	3580	0.038671243387385104	GPR55
296	3588	0.19085152299899796	PTMA
297	3590	0.5960663663034468	COPS7B
298	3631	0.10164137722030696	RAMP1
299	3652	0.039088002954991936	GPC1
300	3653	0.09123691992123302	AC110619.2
301	3672	0.029485810084230398	STK25
302	3708	0.05655438847712328	AC026202.3
303	3709	0.06976392289164347	EDEM1
304	3729	0.030270996057823355	MTMR14
305	3752	0.0882687577983817	IRAK2
306	3773	0.05874197242228337	RP11-767C1.2
307	3776	0.5781229307477289	NUP210
308	3789	0.045015689948042024	SLC6A6
309	3820	0.07849998230225647	SGOL1
310	3830	0.6004160239115022	LINC00691
311	3862	0.040160420674083167	CNOT10
312	3884	0.05969833663921163	RP11-259K5.2
313	3887	0.0581441807157813	ITGA9
314	3911	0.4154643923553617	MYRIP
315	3914	0.021882724833746384	ENTPD3
316	3917	0.527947068573976	ZNF619
317	3922	0.07732460042653216	TRAK1
318	3929	0.04741686670777528	RP4-613B23.1
319	3935	0.08937372116060031	ACKR2
320	3966	0.047853884443949425	LARS2
321	3993	0.03311001643765877	SETD2
322	4014	0.2972130025582609	ATRIP
323	4022	0.04458649904549758	SLC26A6
324	4027	0.03649220875234902	PRKAR2A-AS1
325	4040	0.05582527510162735	QRICH1
326	4053	0.06908378650625374	AMT
327	4101	0.06860905182333303	VPRBP
328	4114	0.5512227300286895	POC1A
329	4133	0.07618270069287157	SPCS1
330	4135	0.05499456927437931	ITIH1
331	4155	0.13345967417242488	CACNA2D3-AS1
332	4171	0.14237283555160402	DENND6A
333	4176	0.033131410593222436	FLNB-AS1
334	4235	0.043667117960645145	PDZRN3
335	4250	0.07459594358168199	CGGBP1
336	4262	0.020386364572327106	ARL6
337	4268	0.07615480480725223	ST3GAL6-AS1
338	4282	0.06575418429239127	TFG
339	4284	0.05063771967420693	IMPG2
340	4288	0.03496013390641937	ZBTB11
341	4289	0.10555258508133657	ZBTB11-AS1
342	4292	0.48107066824511413	NXPE3
343	4295	0.06747112398803021	ALCAM
344	4306	0.06392680916226319	IFT57
345	4322	0.07817692928893483	TAGLN3
346	4350	0.07627402767914347	GRAMD1C
347	4381	0.04850956111809158	GSK3B
348	4388	0.0875393358109974	GTF2E1
349	4401	0.03701303472326452	FAM162A
350	4403	0.046344528467086386	RP11-299J3.8
351	4461	0.11649119741020267	RP11-723O4.2
352	4472	0.16766230373833713	HMCES
353	4475	0.03212320514560391	EFCAB12
354	4504	0.04960105578509327	TF
355	4513	0.033131410593222436	CEP63
356	4527	0.039677661156220664	IL20RB-AS1
357	4554	0.04612933757285018	ATP1B3
358	4556	0.15397700655502652	RP11-271K21.11
359	4591	0.04338049162285093	TM4SF4
360	4602	0.05241424551921108	EIF2A
361	4603	0.2049681022847544	SELT
362	4604	0.05607877904486019	FAM194A
363	4605	0.10513435847615092	RP11-103G8.2
364	4608	0.04144124608167758	RP11-373I8.1
365	4623	0.08617608881796687	P2RY1
366	4628	0.0786782953422685	ARHGEF26
367	4631	0.040738418395480855	RP11-451G4.2
368	4640	0.036077434804123495	TIPARP
369	4642	0.07386726439586036	LEKR1
370	4648	0.07652756717917475	PTX3
371	4672	0.04891884783403642	RP11-16N11.2
372	4687	0.04649077679230754	RP11-298O21.2
373	4703	0.041021982781056954	GPR160
374	4709	0.038047759951028416	SLC7A14
375	4713	0.07590746334172623	TNIK
376	4728	0.04082666433947466	LINC00578
377	4779	0.03348400874353061	ALG3
378	4788	0.0469806069610617	CHRD
379	4801	0.0731487819925593	LIPH
380	4806	0.1011008605593334	DGKG
381	4811	0.04947606122698955	RP11-573D15.8
382	4815	0.21029935204742028	RP11-573D15.2
383	4830	0.11890804032280296	LEPREL1-AS1
384	4833	0.21516846565748546	IL1RAP
385	4846	0.03052973489016586	LINC00887
386	4863	0.027738693030005594	APOD
387	4865	0.005461817943688094	AC069513.4
388	4883	0.05805569815157705	WDR53
389	4891	0.04807267838581669	NCBP2
390	4905	0.03486061063921441	LRCH3
391	4909	0.5910626578197743	FAM157A
392	4921	0.14391821623812587	MFSD7
393	4944	0.04437881957016648	TMEM129
394	4969	0.04437881957016648	LRPAP1
395	4976	0.04717509675934548	NSG1
396	4978	0.044311533698793065	STX18-AS1
397	4992	0.06387088453601401	AC093323.3
398	5004	0.050515309176253714	SORCS2
399	5021	0.06977752757054181	CLNK
400	5032	0.03649220875234902	C1QTNF7
401	5041	0.23968352247918992	TAPT1
402	5048	0.03525029381640084	DCAF16
403	5059	0.038036186473393616	SOD3
404	5071	0.04922886652445193	STIM2
405	5087	0.06243649904348127	TLR1
406	5098	0.5246225725223508	UGDH
407	5100	0.03566346339671354	SMIM14
408	5135	0.03711587614980105	FRYL
409	5139	0.05382917489202331	DCUN1D4
410	5162	0.10891302846951721	RP11-528I4.2
411	5177	0.03598382556695694	THEGL
412	5180	0.1258963959009002	REST
413	5186	0.0076370502137569525	RP11-16N2.1
414	5199	0.046344528467086386	UGT2B17
415	5211	0.036077434804123495	RP11-46J23.1
416	5229	0.06349488168219428	PF4V1
417	5232	0.02689187773012067	CXCL3
418	5234	0.02491710318143375	MTHFD2L
419	5235	0.035098095241345204	AC093677.1
420	5240	0.13018636145496673	BTC
421	5241	0.04010142751404534	PARM1
422	5249	0.04095110759549673	RP11-556N4.1
423	5266	0.07169341419992999	CXCL13
424	5289	0.09070934133133685	HNRNPDL
425	5291	0.18595868174243302	TMEM150C
426	5313	0.04394779269068313	C4orf36
427	5329	0.09956960274565123	NAP1L5
428	5344	0.08538789149768503	UNC5C
429	5353	0.21058313782269256	RP11-571L19.8
430	5366	0.34763190326231197	DDIT4L
431	5376	0.0583231460576117	UBE2D3
432	5378	0.24569820164140377	CISD2
433	5380	0.028082830369598043	SLC9B2
434	5408	0.5840303576315846	COL25A1
435	5409	0.03865106411221067	SEC24B-AS1
436	5425	0.03887951275057113	AP1AR
437	5452	0.12414797213205783	PDE5A
438	5462	0.036555904662130184	CCNA2
439	5487	0.04166515465076283	RP11-130C6.1
440	5510	0.059231833791100266	RP11-83A24.2
441	5511	0.049314311377314526	RAB33B
442	5515	0.03649220875234902	SCOC
443	5557	0.603658921416861	RP11-372K14.2
444	5568	0.08200139444505647	TMEM154
445	5570	0.06156139738666078	ARFIP1
446	5579	0.032324774878734835	PLRG1
447	5637	0.039088002954991936	SAP30
448	5740	0.051524263603367315	IRX4
449	5741	0.06737534600853495	CTD-2194D22.3
450	5746	0.06040928379319035	IRX1
451	5753	0.03152094753752784	NSUN2
452	5772	0.02929012255085612	CMBL
453	5776	0.05410049694740196	RP11-1C1.7
454	5796	0.05041661878965472	RP11-321E2.3
455	5814	0.03587034882887616	MTMR12
456	5818	0.2114712437965327	CTD-2066L21.3
457	5832	0.046545102567211456	PRLR
458	5869	0.5519608044410603	C7
459	5880	0.05113620848304894	CTD-2201E18.5
460	5891	0.06407131833279876	C5orf28
461	5914	0.04611035090342035	MOCS2
462	5919	0.03299974587067836	ARL15
463	5936	0.030960878302016166	CTD-2031P19.3
464	5946	0.09284260579756479	CTD-2023N9.2
465	5950	0.046907860727577855	CTD-2117L12.1
466	5961	0.04244498810941604	C5orf64
467	5971	0.044800982684158164	RP11-307L14.1
468	5986	0.15741985348089335	CTD-2306M10.1
469	6000	0.03598382556695694	CCDC125
470	6003	0.0659536735305571	MARVELD2
471	6032	0.3675742377493314	UTP15
472	6039	0.03711587614980105	CTD-2503O16.4
473	6058	0.055627245260500495	CRHBP
474	6066	0.07330372191627758	CTD-2037K23.2
475	6097	0.5266997574074791	TMEM167A
476	6107	0.24362837048974625	RASA1
477	6125	0.030102165614557048	FAM172A
478	6143	0.05632831088960129	RP11-254I22.1
479	6147	0.1083372805836985	CTD-2260A17.1
480	6159	0.06647401469822893	CTD-2001C12.1
481	6162	0.046473056173664526	SLCO4C1
482	6189	0.04667130358761213	APC
483	6194	0.024635233621916934	CTC-487M23.5
484	6213	0.040684286545623005	AQPEP
485	6214	0.0907177908131007	CTD-2287O16.5
486	6225	0.05446223931356811	PRR16
487	6256	0.0536053174244882	KIAA1024L
488	6260	0.3354673548530124	CDC42SE2
489	6268	0.03660068912488025	SLC22A5
490	6284	0.16910541281838767	AFF4
491	6291	0.09132517520371383	TCF7
492	6294	0.17290239019669965	CDKL3
493	6295	0.1006665689416604	CTD-2410N18.3
494	6298	0.12477890333141099	CDKN2AIPNL
495	6304	0.05293147398368075	C5orf24
496	6305	0.05533065374310783	TXNDC15
497	6313	0.04938227647429931	TIFAB
498	6318	0.37802224779827787	SLC25A48
499	6329	0.1916863887242637	MYOT
500	6344	0.04860835758051505	HSPA9
501	6345	0.09275015192654208	CTNNA1
502	6346	0.03212320514560391	AC034243.1
503	6352	0.045485192770684565	CTB-43P18.1
504	6353	0.079897199661308	MZB1
505	6361	0.05248151656888643	NRG2
506	6367	0.03601424944660353	HBEGF
507	6369	0.05762989620161339	ANKHD1
508	6378	0.03791008361899977	IK
509	6403	0.05468697719470205	PCDHGA2
510	6427	0.03628248683665737	AC005592.2
511	6457	0.11096084889210563	RP11-44B19.1
512	6468	0.3084017467214026	PPARGC1B
513	6482	0.04693197954381187	CTC-367J11.1
514	6483	0.5692021265295549	NDST1
515	6502	0.02006145962270287	CTB-113P19.5
516	6505	0.029094679317173244	GLRA1
517	6506	0.11566247031918846	AC091969.1
518	6537	0.04865547499638492	UBLCP1
519	6549	0.06693932067149704	ATP10B
520	6577	0.29362895265844047	FBXW11
521	6585	0.25450861923626317	CTC-308K20.1
522	6590	0.093473042547399	BNIP1
523	6591	0.03525029381640084	NKX2-5
524	6610	0.07757252180560857	FAF2
525	6611	0.28338814077974117	RNF44
526	6624	0.1351160524314109	RGS14
527	6638	0.06066822725760719	RP11-1277A3.1
528	6647	0.10867201489914234	PHYKPL
529	6648	0.09320001216531966	COL23A1
530	6663	0.1752481400683819	CANX
531	6665	0.06504609107162308	LTC4S
532	6669	0.07053780993201383	CTC-241N9.1
533	6688	0.5106978246416867	TRIM52
534	6720	0.08750491970491775	TUBB2B
535	6729	0.03978386314276115	RP11-274H24.1
536	6753	0.35892859228232177	BMP6
537	6762	0.051821595588429546	LINC00518
538	6781	0.039677661156220664	RP1-257A7.4
539	6789	0.03192223018844409	RANBP9
540	6797	0.03962868199590297	DTNBP1
541	6815	0.10176864902172578	RP4-625H18.2
542	6816	0.1965505777593487	ID4
543	6822	0.027356524499116772	CASC14
544	6924	0.24544303067133794	ZNRD1-AS1
545	6940	0.049314311377314526	MRPS18B
546	6949	0.14770574271106793	FLOT1
547	6953	0.025720409660346326	DDR1-AS1
548	6969	0.16873273183474932	XXbac-BPG181B23.7
549	6970	0.21655416526710342	MICA
550	6998	0.3118376925920516	MSH5-SAPCD1
551	7006	0.03128292547139139	C6orf48
552	7007	0.030982064039854203	NEU1
553	7008	0.05491194831800009	SLC44A4
554	7027	0.03587034882887616	PBX2
555	7034	0.057611688721084645	HLA-DRB1
556	7036	0.021022954089706378	HLA-DQB1
557	7050	0.054040664895276765	HLA-DOA
558	7053	0.025424369327737194	COL11A2
559	7054	0.0441617168113828	RXRB
560	7062	0.5605395039213119	WDR46
561	7072	0.07872257636636898	ZBTB9
562	7081	0.13835746058641082	RP11-513I15.6
563	7086	0.3884787272648475	C6orf106
564	7101	0.5510740973900649	FKBP5
565	7118	0.13119671112694498	PPIL1
566	7124	0.04441637057923251	COX6A1P2
567	7127	0.037940845425347536	TBC1D22B
568	7218	0.09615399688328613	CAPN11
569	7223	0.2644016564231978	NFKBIE
570	7269	0.03132064015960354	FBXO9
571	7289	0.265096777912497	KIAA1586
572	7303	0.2485381142252514	PHF3
573	7330	0.573532011478083	SLC17A5
574	7338	0.21528516617607385	RP1-234P15.4
575	7339	0.030270996057823355	FILIP1
576	7346	0.056795522613936916	LCA5
577	7376	0.06646451670694421	HTR1E
578	7387	0.03721983902290492	RNGTT
579	7392	0.24314342232610123	PM20D2
580	7412	0.05450194547218963	POU3F2
581	7418	0.06433606949833798	USP45
582	7448	0.11315476531427138	FOXO3
583	7456	0.10604876285010728	PPIL6
584	7472	0.13882233775987182	RPF2
585	7474	0.040525908851464655	KIAA1919
586	7495	0.18610556863804645	RP11-544L8--B.4
587	7498	0.07774709484864065	HS3ST5
588	7507	0.06294245150478059	FAM26F
589	7512	0.08004742707659546	ZUFSP
590	7530	0.12723278117266776	SERINC1
591	7587	0.03096104591672235	LINC01010
592	7608	0.060179493312676906	RP11-356I2.4
593	7611	0.1681868861352227	KIAA1244
594	7612	0.5717886482663145	PBOV1
595	7615	0.05762989620161339	RP11-390P2.4
596	7621	0.0389538703612725	RP1-225E12.2
597	7622	0.046418651465715714	TXLNB
598	7648	0.043730797836391826	EPM2A
599	7675	0.06867328338338853	LRP11
600	7686	0.12372574858553785	PLEKHG1
601	7729	0.2254959237816082	RSPH3
602	7737	0.09986374037007704	ACAT2
603	7738	0.12025706271339427	TCP1
604	7740	0.05672014721434705	PNLDC1
605	7741	0.029035362294150147	IGF2R
606	7756	0.060851244232631524	PDE10A
607	7762	0.038047759951028416	RP1-168L15.5
608	7800	0.08075487699834741	PDCD2
609	7815	0.040684286545623005	RP11-449P15.2
610	7868	0.5040907439280962	FSCN1
611	7870	0.0774269928271043	CCZ1
612	7880	0.32526149962592826	KDELR2
613	7882	0.06525064205583456	ZDHHC4
614	7903	0.11415914950145647	THSD7A
615	7909	0.08285821376399706	DGKB
616	7935	0.04843628598718856	CTA-293F17.1
617	7950	0.2908587410029867	FAM126A
618	7957	0.1268075641679441	IGF2BP3
619	7960	0.04655995755432043	FAM221A
620	7968	0.20194096399145323	AC003090.1
621	7974	0.2042007668031834	SNX10
622	7975	0.047857541824716444	AC004540.4
623	8000	0.07839293779055974	JAZF1-AS1
624	8028	0.07806913554515094	RP11-225B17.2
625	8043	0.0677152766308104	KIAA0895
626	8063	0.046344528467086386	INHBA
627	8070	0.08182687347287133	HECW1
628	8071	0.05630485036808178	STK17A
629	8073	0.050566585013519766	BLVRA
630	8097	0.26072655104557646	AC004854.4
631	8098	0.0583231460576117	PURB
632	8103	0.05029729204921886	NACAD
633	8110	0.08040080625453988	TNS3
634	8128	0.16005052926827443	EGFR-AS1
635	8138	0.039296714046745645	PHKG1
636	8141	0.22059041780460298	ZNF716
637	8170	0.07497511576930233	RP11-166O4.6
638	8190	0.06458184077202686	LINC00035
639	8201	0.046690353860780215	RFC2
640	8222	0.057371438009554444	HSPB1
641	8224	0.34194072273336723	SRCRB4D
642	8242	0.1083935604866101	CD36
643	8266	0.032450214171351965	CTB-167B5.2
644	8282	0.04799854111937524	LRRD1
645	8293	0.051118982068859196	AC002454.1
646	8305	0.017625270850587845	SGCE
647	8321	0.10820900376558582	DLX6-AS1
648	8330	0.050258837707912306	RP4-607J23.2
649	8343	0.053605696213423856	ATP5J2-PTCD1
650	8347	0.1265993759228373	ZNF394
651	8366	0.0396808391413404	AP4M1
652	8373	0.1444330956043641	GAL3ST4
653	8397	0.05656946647040287	POP7
654	8399	0.04741686670777528	EPHB4
655	8404	0.05023619049432198	UFSP1
656	8417	0.04756163878450708	FIS1
657	8419	0.0071147470655604644	RABL5
658	8430	0.02917812400139396	POLR2J3
659	8442	0.03455220309448699	PMPCB
660	8454	0.04208581697303687	SRPK2
661	8456	0.0721767596034825	RINT1
662	8462	0.07052588920252052	RP11-22N19.2
663	8463	0.07060515073377982	CTB-30L5.1
664	8469	0.04335347753358393	COG5
665	8484	0.05137763497540713	DNAJB9
666	8486	0.08044201061506372	LRRN3
667	8491	0.049862072710339655	TMEM168
668	8501	0.06504976265471776	CAV2
669	8503	0.13361747606392704	AC006159.3
670	8504	0.20461688517491233	MET
671	8507	0.12687672781297682	ST7
672	8513	0.028315357067298628	KCND2
673	8526	0.04705956334985276	WASL
674	8536	0.046690353860780215	AC073934.6
675	8558	0.09102880813223571	IRF5
676	8569	0.057174548974184405	KLHDC10
677	8602	0.10006363043487423	C7orf49
678	8614	0.044710298365020634	AC009784.3
679	8631	0.03600280816722043	RP11-634H22.1
680	8644	0.09491793441335795	BRAF
681	8654	0.041968228217412466	CLEC5A
682	8659	0.03566346339671354	PIP
683	8662	0.040763881310827255	CASP2
684	8733	0.14971942774942373	PRKAG2-AS1
685	8737	0.024711419762601564	XRCC2
686	8749	0.02248160365939012	AC009403.2
687	8776	0.3348393057347646	ASMTL-AS1
688	8786	0.05692529050986603	GYG2
689	8821	0.5629001689474401	EGFL6
690	8850	0.04244498810941604	BEND2
691	8863	0.1768860444323395	CNKSR2
692	8876	0.25754547810250034	KLHL15
693	8879	0.06501061942025518	PDK3
694	8906	0.03519645964205788	MED14
695	8911	0.11424087096166813	GPR34
696	8923	0.04174497919839703	RP5-1158E12.3
697	8935	0.1032202144981713	UBA1
698	8946	0.0409355326953913	ELK1
699	8949	0.07305811065035268	ZNF81
700	8961	0.12962362832608973	WAS
701	8969	0.04695814441878182	PIM2
702	8981	0.14223842617452295	SYP
703	9009	0.0458224158560761	PHF8
704	9046	0.060389324037211096	HEPH
705	9055	0.05108056300969274	EDA
706	9059	0.038255367022525015	PDZD11
707	9076	0.043228574071569506	TAF1
708	9079	0.038255367022525015	CXCR3
709	9086	0.5940364027870856	HDAC8
710	9107	0.03304959198178156	COX7B
711	9109	0.13653442090277063	PGAM4
712	9112	0.04727882269951909	CYSLTR1
713	9122	0.04076616683079572	HDX
714	9151	0.04741686670777528	RPL36A
715	9153	0.31924782835571497	HNRNPH2
716	9155	0.032929325845012784	ARMCX1
717	9183	0.05089794093842447	TCEAL1
718	9186	0.15740215713652178	TMEM31
719	9206	0.01458734898859177	MID2
720	9231	0.05626668856846201	RP11-761E20.1
721	9243	0.025825057306919176	SLC25A5
722	9245	0.23937773485421016	UBE2A
723	9247	0.05487957332673592	SEPT6
724	9251	0.5425761184956882	RNF113A
725	9254	0.09833326339339157	NKAP
726	9325	0.05023619049432198	FGF13
727	9376	0.05646220882468297	U52111.14
728	9394	0.026834051159730022	RPL10
729	9396	0.5686374856133605	TAZ
730	9410	0.04625596743168489	F8
731	9454	0.1026855296837623	DEFA5
732	9511	0.036699896919048056	MTMR7
733	9549	0.029485810084230398	CCAR2
734	9567	0.1448269471440155	STC1
735	9579	0.0736248401910132	PNMA2
736	9580	0.00825312768295905	DPYSL2
737	9612	0.03824089658293369	LEPROTL1
738	9623	0.03525029381640084	WRN
739	9676	0.04505695158842869	RP11-360L9.4
740	9694	0.03628472141362089	SMIM19
741	9706	0.13795161524590613	MCM4
742	9713	0.053531585376529925	RP11-10H3.1
743	9724	0.03365112060657513	ATP6V1H
744	9728	0.060437457304100495	LYPLA1
745	9739	0.5391064206965299	CHCHD7
746	9751	0.07097650980406515	TOX
747	9757	0.09588303812868673	CHD7
748	9807	0.03710019736875089	RP11-382J12.1
749	9822	0.6004245890680974	STAU2-AS1
750	9827	0.11118234440350129	LY96
751	9849	0.04567634936058134	Y-RNA
752	9862	0.03784037358124211	SNX16
753	9875	0.034145156272180906	WWP1
754	9931	0.030760069035561725	MTERFD1
755	9942	0.4959614864171157	C8orf47
756	9955	0.18934532624742914	FBXO43
757	9958	0.08166464194563652	RNF19A
758	9965	0.41627561186703954	KB-1460A1.5
759	9968	0.19250894868439977	KB-1410C5.3
760	9980	0.046204233688411506	AZIN1
761	9982	0.042030087684620236	KB-1507C5.2
762	9994	0.04010142751404534	RP11-1C8.4
763	10007	0.3945499779539212	TMEM74
764	10012	0.0660492889935429	EBAG9
765	10018	0.10041918339136872	RAD21
766	10020	0.0458224158560761	AARD
767	10023	0.06976392289164347	SAMD12
768	10029	0.10672929460241375	ENPP2
769	10070	0.08868603939699678	RP11-532M24.1
770	10087	0.21138258869537274	CCDC26
771	10091	0.058971179660762076	ASAP1
772	10103	0.1791262376822685	RP11-629O1.2
773	10140	0.29761165189441474	RP11-273G15.2
774	10143	0.0364158484757623	LY6H
775	10164	0.41300513336482636	RP11-661A12.14
776	10168	0.02813167712957075	ZNF623
777	10178	0.049314311377314526	EPPK1
778	10180	0.07557081490993095	PARP10
779	10186	0.040684286545623005	CYC1
780	10188	0.05430519854794133	MAF1
781	10190	0.018242164971501856	FAM203A
782	10205	0.0313432468631622	CYHR1
783	10222	0.6105652060440531	ZNF7
784	10255	0.03525029381640084	JAK2
785	10284	0.08370123005828384	RP11-408A13.4
786	10302	0.048359670761715386	RP11-513M16.7
787	10306	0.6039403047594707	SLC24A2
788	10337	0.025367791446765306	APTX
789	10340	0.06159691888721854	B4GALT1
790	10342	0.04560595256453374	SPINK4
791	10345	0.09094566886653183	NFX1
792	10346	0.10895077879491614	AQP7
793	10349	0.42415653417071725	ANKRD18B
794	10357	0.04281078153348243	UBAP2
795	10371	0.044372238884269395	GALT
796	10375	0.3154139752384276	RP11-195F19.9
797	10379	0.02716583724896984	DNAJB5
798	10383	0.033131410593222436	PIGO
799	10387	0.02427075400358819	UNC13B
800	10415	0.07981542909411236	RNF38
801	10426	0.07000410796720075	TRMT10B
802	10477	0.03795024929658901	CBWD3
803	10505	0.09944837693461742	RP11-151D14.1
804	10509	0.2210552177665887	TRPM6
805	10516	0.03324986280665646	RFK
806	10529	0.044800982684158164	RP11-154D17.1
807	10536	0.042659125615014386	GKAP1
808	10541	0.1901478136715698	RMI1
809	10566	0.09603926855831076	SEMA4D
810	10587	0.040525908851464655	OMD
811	10593	0.04095110759549673	FGD3
812	10603	0.04055362235664224	BARX1
813	10614	0.05880514370540132	FANCC
814	10645	0.028361060969625897	TRIM14
815	10658	0.15584074130757766	NR4A3
816	10668	0.0540532318173639	TMEM246
817	10684	0.08145613468398719	IKBKAP
818	10685	0.11968818715822374	FAM206A
819	10697	0.36105287616182435	RP11-410K21.2
820	10709	0.03920786035038572	PTBP3
821	10711	0.03628472141362089	C9orf147
822	10733	0.0469806069610617	RGS3
823	10743	0.2118055020228901	TNFSF15
824	10764	0.0836007988075202	GSN-AS1
825	10765	0.05182514062481938	STOM
826	10767	0.03083369706520833	TTLL11
827	10790	0.08633678263151257	RP11-10J18.3
828	10797	0.5531824865573295	GOLGA1
829	10798	0.15139165307457564	SCAI
830	10803	0.0896215940541617	MAPKAP1
831	10811	0.036699896919048056	RALGPS1
832	10818	0.5868567129401293	FAM129B
833	10843	0.05359616584992794	DNM1
834	10864	0.20881679480968776	ZDHHC12
835	10873	0.04741686670777528	DOLK
836	9939	0.09804425187329119	MATN2
837	1316	0.09320035464771935	HORMAD1
838	9647	0.033131410593222436	STAR
839	6802	0.03504400950551462	RP1-151F17.2
840	8761	0.2899289478495425	NCAPG2
841	2885	0.03475605803301543	RFX8
842	8225	0.15930482589216866	ZP3
