# Supplementary material for: An orchestra of machine learning methods reveals landmarks in single-cell data exemplified with aging fibroblasts
Source: PLoS One. 2024 Apr 17;19(4):e0302045. doi: 10.1371/journal.pone.0302045 (PMC11023401; doi:10.1371/journal.pone.0302045)
Supplement: S2 Data — (ZIP) [file pone.0302045.s002.zip]

Archive with 19 entries (16 files):
- characteristic-feature-extraction-main/
- characteristic-feature-extraction-main/README.md
- characteristic-feature-extraction-main/src/
- characteristic-feature-extraction-main/src/Test_Files.zip
- characteristic-feature-extraction-main/src/characteristic_feature_extraction/
- characteristic-feature-extraction-main/src/characteristic_feature_extraction/__init__.py
- characteristic-feature-extraction-main/src/characteristic_feature_extraction/compare_dbscan_labels.py
- characteristic-feature-extraction-main/src/characteristic_feature_extraction/dbscan.py
- characteristic-feature-extraction-main/src/characteristic_feature_extraction/execute_PFA.py
- characteristic-feature-extraction-main/src/characteristic_feature_extraction/find_cluster_differences.py
- characteristic-feature-extraction-main/src/characteristic_feature_extraction/find_relevant_principal_features.py
- characteristic-feature-extraction-main/src/characteristic_feature_extraction/get_mutual_information.py
- characteristic-feature-extraction-main/src/characteristic_feature_extraction/hdbscan.py
- characteristic-feature-extraction-main/src/characteristic_feature_extraction/shaply_explanation.py
- characteristic-feature-extraction-main/src/characteristic_feature_extraction/split_data.py
- characteristic-feature-extraction-main/src/characteristic_feature_extraction/tree_explanation.py
- characteristic-feature-extraction-main/src/characteristic_feature_extraction/tsne.py
- characteristic-feature-extraction-main/src/characteristic_feature_extraction/umap.py
- characteristic-feature-extraction-main/src/characteristic_feature_extraction/validate_feature_selection.py
