# Supplementary material for: An orchestra of machine learning methods reveals landmarks in single-cell data exemplified with aging fibroblasts
Source: PLoS One. 2024 Apr 17;19(4):e0302045. doi: 10.1371/journal.pone.0302045 (PMC11023401; doi:10.1371/journal.pone.0302045)
Supplement: S2 Data — (ZIP) [file pone.0302045.s002.zip › characteristic-feature-extraction-main/src/characteristic_feature_extraction/find_cluster_differences.py]

# Copyright with the authors of the publication "A principal feature analysis"

import numpy as np
import scipy.stats
import pandas as pd
from configparser import ConfigParser

# find_cluster_differences paramters
# data: Dataframe containing the unlabeled data
# path_principal_features: string path to the txt file containing the principal features
# path_labels: string path to the file containing lables for the dataset (e.g. the dbscan output file)
# clusters: list of clusters to be considered in the calculation. If empty, all clusters are considered
# number_output_functions: Number of output features that are to be modeled, i.e. the number of components of the vector-valued output-function. The values are stored in the first number_output_functions rows of the csv-file.
# frac: the fraction of the dataset that is used for the analysis. The set is randomly sampled from the input csv

def find_cluster_differences(data, path_principal_features="principal_features0.txt", path_labels="dbscan_labels.csv",  clusters=[], number_output_functions=1, frac=1):

    with open(path_principal_features) as f:
        pfs = f.readlines()
    pfs = [int(x[:len(x)-2]) for x in pfs]

    pf_data = data.to_numpy()[pfs].T
    clustering = pd.read_csv(path_labels, sep=',', header=None).to_numpy()

    data = pd.DataFrame(np.c_[clustering, pf_data].T)

    if len(clusters) > 0:
        drop = [i for i in range(len(data.iloc[0]))
                if data.iloc[0][i] not in clusters]
        data.drop(columns=drop, inplace=True)

    config = ConfigParser()
    config.read("config.ini")
    min_n_datapoints_a_bin = config.getint(
        "PFA PARAMETERS", "min_n_datapoints_a_bin")
    alpha = config.getfloat("PFA PARAMETERS", "alpha")

    # In this function the binning is done, the graph is dissected and the relevant features/variables are detected
    if frac < 1:  # if frac<1 the feature analysis is done only the fraction of the data, randomly sampled
        data = data.sample(frac=frac, axis='columns', replace=False)
    data = data.to_numpy()
    m = data.shape[0]  # number features
    n = data.shape[1]  # number of data points
    # list of lists with the points of support for the binning
    l = [0 for i in range(0, m)]
    freq_data = [0 for i in range(0, m)]  # list of histograms
    # list of features that is step by step reduced to the relevant ones
    left_features = [i for i in range(0, m)]
    constant_features = []

    # remove constant features and binning (discretizing the continuous values of our features)
    for i in range(0, m):
        mindata = min(data[i, :])
        maxdata = max(data[i, :])
        if maxdata <= mindata:
            print("Feature #"f"{i}" " has only constant values")
            left_features.remove(i)
            constant_features.append(i)
        else:
            # start the binning by sorting the data points
            list_points_of_support = []
            datapoints = data[i, :].copy()
            datapoints.sort()
            last_index = 0
            # go through the data points and bin them
            for point in range(0, datapoints.size):
                # if end of the data points leave the for-loop
                if point >= (datapoints.size - 1):
                    break
                # close a bin if there are at least min_n_datapoints_a_bin and the next value is bigger
                if datapoints[last_index:point + 1].size >= min_n_datapoints_a_bin and datapoints[point] < datapoints[point + 1]:
                    list_points_of_support.append(datapoints[point + 1])
                    last_index = point + 1
            # test that there is at least one point of support (it can be if there are only constant value up to the first ones which are less than min_n_datapoints_a_bin
            if len(list_points_of_support) > 0:
                # add the first value as a point of support if it does not exist (less than min_n_datapoints_a_bin at the beginning)
                if list_points_of_support[0] > datapoints[0]:
                    list_points_of_support.insert(0, datapoints[0])
            else:
                list_points_of_support.append(datapoints[0])
            # Add last point of support such that last data point is included (half open interals in Python!)
            list_points_of_support.append(datapoints[-1] + 0.1)
            # if last bin has not at least min_n_datapoints_a_bin fuse it with the one before the last bin
            if datapoints[datapoints >= list_points_of_support[-2]].size < min_n_datapoints_a_bin:
                # Test if there are at least 3 points of support (only two can happen if there only constant values at the beginning and only less than n_min_datapoints_a_bin in the end)
                if len(list_points_of_support) > 2:
                    list_points_of_support.pop(-2)
            l[i] = list_points_of_support
            freq_data[i] = np.histogram(data[i, :], bins=l[i])[0]
    print("Binning done!")
    print("List of features with constant values:")
    print(constant_features)
    for id_output in range(0, number_output_functions):
        # Warn if the output function is constant e.g. due to an unsuitable binning
        if id_output in constant_features or len(freq_data[id_output]) < 2:
            print("Warning: System state " + str(id_output) + " is constant!")

    list_principal_features_global_indices = [
        [x] for x in left_features[number_output_functions:]]

    print('principal features:')
    print(list_principal_features_global_indices)
    print(len(list_principal_features_global_indices))

    # identify principal features related to the output function again using chi-square
    print("Start calculating dependence on system state")
    principal_features_depending_on_system_state = []
    principal_features_not_depending_on_system_state = []
    # number of chi-square tests with less than 5 datapoints a bin
    counter_bins_less_than5_relevant_principal_features = 0
    # number of chi-square tests with less than 1 datapoint a bin
    counter_bins_less_than1_relevant_principal_features = 0
    # number of total chi-square tests
    counter_number_chi_square_tests_relevant_principal_features = 0
    indices_principal_feature_values = np.zeros((1, 2))

    for i in list_principal_features_global_indices:  # go through any complete graph
        intermediate_list_depending_on_system_state = []
        intermediate_list_not_depending_on_system_state = []
        # for each feature within the current complete graph perform a chi-square test
        for j in i:
            if len(freq_data[j]) > 1:
                dependent = 0  # Flag for the input feature j if there is a relation to one output-function
                for id_output in range(0, number_output_functions):
                    counter_number_chi_square_tests_relevant_principal_features += 1
                    freq_data_product = np.histogram2d(data[id_output, :], data[j, :],
                                                       bins=(l[id_output], l[j]))[0]
                    expfreq = np.outer(freq_data[id_output], freq_data[j]) / n
                    if sum(expfreq.flatten() < 5) > 0:
                        counter_bins_less_than5_relevant_principal_features += 1
                    if sum(expfreq.flatten() < 1) > 0:
                        counter_bins_less_than1_relevant_principal_features += 1
                    pv = scipy.stats.chisquare(
                        freq_data_product.flatten(), expfreq.flatten(), ddof=(freq_data_product.shape[0]-1)+(freq_data_product.shape[1]-1))[1]
                    # According to the documentation of scipy.stats.chisquare, the degrees of freedom is k-1 - ddof where ddof=0 by default and k=freq_data_product.shape[0]*freq_data_product.shape[0]. 
                    # According to literatur, the chi square test statistic for a test of independence (r x m contingency table) is approximately chi square distributed (under some assumptions) with degrees of freedom equal 
                    # freq_data_product.shape[0]-1)*(freq_data_product.shape[1]-1) = freq_data_product.shape[0]*freq_data_product.shape[1] - freq_data_product.shape[0] - freq_data_product.shape[1] + 1. 
                    # Consequently, ddof is set equal freq_data_product.shape[0]-1+freq_data_product.shape[1]-1 to adjust the degrees of freedom accordingly.

                    if pv <= alpha:
                        dependent = 1
                        break
                if dependent == 1:
                    intermediate_list_depending_on_system_state.append(j)
                else:
                    intermediate_list_not_depending_on_system_state.append(j)
            else:
                intermediate_list_not_depending_on_system_state.append(j)
                pv = 1.1
            indices_principal_feature_values = np.concatenate(
                (indices_principal_feature_values, np.array([j, pv]).reshape((1, 2))), axis=0)

        # Output the result
        intermediate_list_depending_on_system_state_empty = 1
        intermediate_list_not_depending_on_system_state_empty = 1
        if len(intermediate_list_depending_on_system_state) > 0:
            intermediate_list_depending_on_system_state_empty = 0
        if len(intermediate_list_not_depending_on_system_state) > 0:
            intermediate_list_not_depending_on_system_state_empty = 0
            principal_features_not_depending_on_system_state.append(
                intermediate_list_not_depending_on_system_state)

        if intermediate_list_depending_on_system_state_empty == 0:
            if intermediate_list_depending_on_system_state_empty == intermediate_list_not_depending_on_system_state_empty:
                print("Ambiguous complete subgraph:")
                print("List with features depending on system state:")
                print(intermediate_list_depending_on_system_state)
                print("List with features not depending on system state:")
                print(intermediate_list_not_depending_on_system_state)
                # if a subgraph contains a node not independent of the output function and a node independent of the node, the classes of nodes are separated by *
                intermediate_list_depending_on_system_state = intermediate_list_depending_on_system_state + \
                    ['*'] + intermediate_list_not_depending_on_system_state
            principal_features_depending_on_system_state.append(
                intermediate_list_depending_on_system_state)
    print("principal features depending on system state:")
    print(principal_features_depending_on_system_state)

    print(len(principal_features_depending_on_system_state))

    print(str(counter_bins_less_than5_relevant_principal_features / counter_number_chi_square_tests_relevant_principal_features * 100) +
          "% of the chi-square test for finding the relevant principal features have been performed with a bin less than 5 data points!")
    print(str(counter_bins_less_than1_relevant_principal_features / counter_number_chi_square_tests_relevant_principal_features * 100) +
          "% of the chi-square test for finding the relevant principal features have been performed with a bin less than 1 data points!")

    f = open("principal_features_cluster_differences.txt", "w")
    principal_features_depending_on_system_state_global = []
    for i in principal_features_depending_on_system_state:
        for j in i:
            f.write(str(pfs[j-number_output_functions]) + str(","))
            principal_features_depending_on_system_state_global.append(
                pfs[j-number_output_functions])
        f.write("\n")
    f.close()

    return principal_features_depending_on_system_state_global
