# Supplementary material for: An orchestra of machine learning methods reveals landmarks in single-cell data exemplified with aging fibroblasts
Source: PLoS One. 2024 Apr 17;19(4):e0302045. doi: 10.1371/journal.pone.0302045 (PMC11023401; doi:10.1371/journal.pone.0302045)
Supplement: S2 Data — (ZIP) [file pone.0302045.s002.zip › characteristic-feature-extraction-main/src/characteristic_feature_extraction/tsne.py]

from sklearn.manifold import TSNE
import pandas as pd
import numpy as np
import matplotlib.pyplot as plt

# tsne paramters
# data: Dataframe containing the unlabeled data
# path_principal_features: string path to the txt file containing the principal features
# n_components: number of components in the embedding output
# learning_rate: learning rate of the tsne. Can be a float between 10.0 and 1000.0. Default 'auto'
# init: initialization of embedding. Default 'random'
# perplexity: related to the number of nearest neighbors that is used in other manifold learning algorithms. Consider a value between 5 and 50.
# plot: flag for visual output

def tsne(data, path_principal_features="principal_features0.txt", n_components=2, learning_rate='auto', init='random', perplexity=30, plot=True):

    with open(path_principal_features) as f:
        pfs = f.readlines()
    pfs = [int(x[:len(x)-2]) for x in pfs]

 

    X_pf = data.T[pfs]

    X_embedded = TSNE(n_components=n_components, learning_rate=learning_rate,
                      init=init, perplexity=perplexity).fit_transform(X_pf).T

    np.savetxt("tsne_output.csv", X_embedded, delimiter=",")

    if plot:
        plt.scatter(X_embedded[0], X_embedded[1])
        plt.show()
