# Supplementary material for: An orchestra of machine learning methods reveals landmarks in single-cell data exemplified with aging fibroblasts
Source: PLoS One. 2024 Apr 17;19(4):e0302045. doi: 10.1371/journal.pone.0302045 (PMC11023401; doi:10.1371/journal.pone.0302045)
Supplement: S2 Data — (ZIP) [file pone.0302045.s002.zip › characteristic-feature-extraction-main/src/characteristic_feature_extraction/umap.py]

from umap import UMAP
import pandas as pd
import numpy as np
import matplotlib.pyplot as plt

# umap paramters
# data: Dataframe containing the unlabeled data
# path_principal_features: string path to the txt file containing the principal features
# n_components: number of components in the embedding output
# n_neighbors: balance between local and global structures. The higher the value the bigger the neighborhoods considered for each point.
# init: initialization of embedding. Default 'random'
# random_state: seed used by random number generator
# plot: flag for visual output

def umap(data, path_principal_features="principal_features0.txt", n_components=2, n_neighbors=15, init='random', random_state=0, plot=True):

    with open(path_principal_features) as f:
        pfs = f.readlines()
    pfs = [int(x[:len(x)-2]) for x in pfs]

    X_pf = data.T[pfs]

    X_embedded = UMAP(n_components=n_components, init=init,
                      random_state=random_state, n_neighbors=n_neighbors).fit_transform(X_pf).T

    np.savetxt("umap_output.csv", X_embedded, delimiter=",")

    if plot:
        plt.scatter(X_embedded[0], X_embedded[1])
        plt.show()
