# Supplementary material for: An orchestra of machine learning methods reveals landmarks in single-cell data exemplified with aging fibroblasts
Source: PLoS One. 2024 Apr 17;19(4):e0302045. doi: 10.1371/journal.pone.0302045 (PMC11023401; doi:10.1371/journal.pone.0302045)
Supplement: S2 Data — (ZIP) [file pone.0302045.s002.zip › characteristic-feature-extraction-main/src/characteristic_feature_extraction/validate_feature_selection.py]

import pandas as pd
import numpy as np
from sklearn.neural_network import MLPClassifier
from sklearn.metrics import accuracy_score, balanced_accuracy_score, confusion_matrix
from sklearn import preprocessing
import random


# Function to validate the feature selection with respect to their information to predict the label
# data: Dataframe containing the unlabeled data
# path_labels: string path to the file containing lables for the dataset (e.g. the dbscan output file)
# path_mutual_information: string path to the file containing the labels and their mutual information
# n_highest_mutual_information:  number of features with the highest mutual information to select. Default value -1 selects all principal features.
# number_sweeps: number of sweeps for training
# feature_selection: PFA = 0, random features = 1 or all features = 2
# clusters: list of clusters to be considered in the calculation. If empty, all clusters are considered
def validate_feature_selection(data, path_labels="dbscan_labels.csv", path_mutual_information="mutual_information0.csv", n_highest_mutual_information=-1, number_sweeps=20, feature_selection=0, clusters=[]):
 

    clustering = pd.read_csv(path_labels, sep=',', header=None).to_numpy()

    data_total = pd.DataFrame(np.c_[clustering, data.T])

    if len(clusters) > 0:
        drop = [i for i in range(len(data_total))
                if data_total.loc[i][0] not in clusters]
        data_total = data_total.drop(drop)

    data = data_total.sample(frac=0.8)
    data_test = data_total.drop(data.index)
    data = data.transpose().to_numpy()
    data_test = data_test.transpose().to_numpy()

    # Features recommendation from PFA and mutual information
    features_mutual_information_label = pd.read_csv(
        path_mutual_information).sort_values(by=['mutual information'], ascending=False)
    print("Mutual information of system state with itself: ",
          features_mutual_information_label['mutual information'].iloc[0])

    features_mutual_information_label = features_mutual_information_label.iloc[1:, :]

    print("Mutual information of the first selected feature: ",
          features_mutual_information_label['mutual information'].iloc[0])
    print("Mutual information of the last selected feature: ",
          features_mutual_information_label['mutual information'].iloc[n_highest_mutual_information-1])

    if n_highest_mutual_information > 0:
        # Take the featuress with more mutual information than the threshold
        selected_features = features_mutual_information_label[:n_highest_mutual_information]
    else:
        selected_features = features_mutual_information_label

    # List of indices of the rows that are to be taken from the data file and correspond to the selected features
    list_variables = sorted(
        list(selected_features["index feature"].apply(lambda x: x+1)))

    r2_train = np.zeros((1, number_sweeps))
    r2_test = np.zeros((1, number_sweeps))
    balanced_train = np.zeros((1, number_sweeps))
    balanced_test = np.zeros((1, number_sweeps))
    number_wrongly_classified = np.zeros((1, number_sweeps))
    cm_mlp = []

    for sweep in range(0, number_sweeps):
        if sweep <= 0:
            non_constant_metrics = []
            constant_metrics = []
            for i in range(1, data.shape[0]):
                if max(data[i, :]) > min(data[i, :]):
                    non_constant_metrics.append(i)
                else:
                    constant_metrics.append(i)
        if feature_selection == 1:
            list_variables = sorted(random.sample(non_constant_metrics,
                                                  len(list_variables)))
        if feature_selection == 2:
            # Train on the total number of non-constant metrics
            list_variables = sorted(non_constant_metrics)
        len_list_variables = len(list_variables)
        if sweep <= 0:
            print("Number selected features:")
            print(len_list_variables)

        print("Sweep #" + str(sweep))
        X_train = data[list_variables, :].transpose()
        scaler = preprocessing.MinMaxScaler().fit(X_train)
        X_train_scaled = scaler.transform(X_train)
        y_train = data[0, :]
        X_test = data_test[list_variables, :].transpose()
        X_test_scaled = scaler.transform(X_test)
        y_test = data_test[0, :]

        mlp = MLPClassifier(max_iter=8000000)
        mlp.fit(X_train_scaled, y_train)
        y_pred = mlp.predict(X_test_scaled)
        print('Score on test and train data with the PFA metrics')
        print('r2-accuracy on test set:')
        print(mlp.score(X_test_scaled, y_test))
        print('r2-accuracy on training set:')
        print(mlp.score(X_train_scaled, y_train))
        print('balanced accuracy on test set:')
        print(balanced_accuracy_score(y_test, y_pred))
        print('balanced accuracy on training set:')
        print(balanced_accuracy_score(y_train, mlp.predict(X_train_scaled)))

       
        cm_mlp.append(confusion_matrix(y_test, y_pred))

        r2_test[0, sweep] = accuracy_score(y_test, y_pred)
        r2_train[0, sweep] = mlp.score(X_train_scaled, y_train)

        balanced_test[0, sweep] = balanced_accuracy_score(y_test, y_pred)
        balanced_train[0, sweep] = balanced_accuracy_score(y_train, mlp.predict(X_train_scaled))

    print('\n')
    if feature_selection == 0:
        print("Results on PFA feature selection:")
    if feature_selection == 1:
        print("Results on randomly selected features:")
    if feature_selection == 2:
        print("Results on all non-constant features:")

    print("r2_test mean: " + str(r2_test.mean()))
    print("r2_train mean: " + str(r2_train.mean()))
    print("r2_test std: " + str(r2_test.std()))
    print("max r2_test: " + str(max(r2_test[0, :])))

    print("balanced_test mean: " + str(balanced_test.mean()))
    print("balanced_train mean: " + str(balanced_train.mean()))
    print("balanced_test std: " + str(balanced_test.std()))
    print("max balanced_test: " + str(max(balanced_test[0, :])))
    
    print("confusion matrix mean:")
    print(np.mean(cm_mlp, axis=0))
    print("confusion matrix std:")
    print(np.std(cm_mlp, axis=0))
