# Supplementary material for: An orchestra of machine learning methods reveals landmarks in single-cell data exemplified with aging fibroblasts
Source: PLoS One. 2024 Apr 17;19(4):e0302045. doi: 10.1371/journal.pone.0302045 (PMC11023401; doi:10.1371/journal.pone.0302045)
Supplement: S3 Data — (ZIP) [file pone.0302045.s003.zip]

Archive with 6 entries (5 files):
- characteristic-feature-extraction_Filepreperation-main/
- characteristic-feature-extraction_Filepreperation-main/Characteristic-Feature-Extraction_File_Preparation_in_R.R
- characteristic-feature-extraction_Filepreperation-main/File_Preparation_Script.ipynb
- characteristic-feature-extraction_Filepreperation-main/File_Preparation_Script.py
- characteristic-feature-extraction_Filepreperation-main/README.md
- characteristic-feature-extraction_Filepreperation-main/Testfile.zip
