# Supplementary material for: An orchestra of machine learning methods reveals landmarks in single-cell data exemplified with aging fibroblasts
Source: PLoS One. 2024 Apr 17;19(4):e0302045. doi: 10.1371/journal.pone.0302045 (PMC11023401; doi:10.1371/journal.pone.0302045)
Supplement: S3 Data — (ZIP) [file pone.0302045.s003.zip › characteristic-feature-extraction_Filepreperation-main/File_Preparation_Script.ipynb]

# %% [code]
#creating preprocessed_data.csv
import pandas as pd
import csv

def delete_first_row_and_column(filename, new_filename):
    with open(filename, 'r', newline='') as csv_file:
        reader = csv.reader(csv_file)
        rows = [row[1:] for index, row in enumerate(reader) if index > 0]

    with open(new_filename, 'w', newline='') as csv_file:
        writer = csv.writer(csv_file)
        writer.writerows(rows)

#Please select/insert your filename
filename = 'Young_as_Young_and_Old_as_Old.csv' 
#filename = 'Test_File.csv' 

new_filename = 'preprocessed_data.csv'  
delete_first_row_and_column(filename, new_filename)

# %% [code]
#creating comparison_labels.csv

#Please select/insert your filename
data = pd.read_csv('Young_as_Young_and_Old_as_Old.csv', nrows=1, header=None)
#data = pd.read_csv('Test_File.csv', nrows=1, header=None)

data = data.drop(data.columns[0], axis=1)
data.to_csv('comparison_labels.csv', index=False, header=False)

#check
data_check = pd.read_csv('comparison_labels.csv', header=None)
print(data_check)

# %% [code]
#creating Genname.csv

#Please select/insert your filename
input_file = "Young_as_Young_and_Old_as_Old.csv"
#input_file = "Test_File.csv"

df = pd.read_csv(input_file)
genname = df.iloc[:,0]
genname = genname[1:]
df_genname = pd.DataFrame(genname).reset_index()
df_genname.columns = ['Index', 'feature name']
df_genname.to_csv("Genname.csv", index=False)

#check
df_check = pd.read_csv('Genname.csv')
print(df_check.head(10))
