# Supplementary material for: An orchestra of machine learning methods reveals landmarks in single-cell data exemplified with aging fibroblasts
Source: PLoS One. 2024 Apr 17;19(4):e0302045. doi: 10.1371/journal.pone.0302045 (PMC11023401; doi:10.1371/journal.pone.0302045)
Supplement: S3 Data — (ZIP) [file pone.0302045.s003.zip › characteristic-feature-extraction_Filepreperation-main/README.md]

# **Characteristic-Feature-Extraction File Preparation**

Below are the 2 preparation steps for characteristic-feature-extraction. We will illustrate file preparation using R, but you can perform this preparation using your preferred platform or tools. Please begin with Step 1 in R. Note that Step 2 of the preparation involves a Python script.

## **Step 1: Preparation in R (Characteristic-Feature-Extraction_File_Preparation_in_R)**

Our example utilizes the data published by Sole-Boldo et al. (2020) (https://www.nature.com/articles/s42003-020-0922-4), The RDS file can be obtained from the GEO database: GSE130973.

This script performs the following tasks:

- Creates subsets based on the conditions (optional)
- Removes ribosomal and mitochondrial genes (optional)
- Constructs Characteristic-Feature-Extraction File input tables labeled with:
  - **A)** The condition name 
  - **B)** A number for the condition (see section "**NAME variables**" for details). If you don't wish to use numbers as labels, you can skip the section titled "Create Table Using Numbers as Labels".


In the section `# NAME variables`, you need to:

- Define variable names based on your sample conditions (in our example, we use "young" and "old").
- Set variable label numbers (e.g., "0" and "1").
- Load the RDS file.
- Specify criterion variables as per the dataset conditions (these are the column names in the metadata of the Seurat object, e.g., "age" and "celltype.age").

This process will yield:

- A Characteristic-Feature-Extraction File input table using conditions as labels (recommended).
- A Characteristic-Feature-Extraction File input table using label numbers.

## **Step 2: Actual Preparation for Characteristic-Feature-Extraction**

Download the following:
- `File_Preparation_Script.ipynb` (or File_Preparation_Script.py)
- Zipped test file (only if you want to use our test file which consists of only 5000 Genes)

Place these in the same directory and unzip `testfile.csv`.

### **Preparation in Python (File_Preparation_Script.ipynb)**

Since the file name from the R preparation depends on your input data and variable names, you must:
- Input your file name in `df = pd.read_csv( )`.

Move the unzipped file (`Test_File.csv`) to the same directory as `01_File_Preparation_Script.ipynb` and make the following code adjustments:

In the section `# creating preprocessed_data.csv`, 
use: filename = 'Test_File.csv'
This will generate preprocessed_data.csv, which is the input file for your characteristic-feature-extraction analysis

In the section "# creating comparison_labels.csv", use: data = pd.read_csv('Test_File.csv', nrows=1, header=None)
This will produce comparison_labels.csv, which you will need for comparing the original labels to dbscan labels

For the section "# creating Genname.csv", use: input_file = "Test_File.csv"
This will create Genname.csv, a file which consists of all genenames in your analysis

With these steps completed, you're all set to carry out characteristic-feature-extraction file preparation!
